# Supplementary material for: Recruiting Adolescent and Young Adult Cancer Survivors for Patient-Reported Outcome Research: Experiences and Sample Characteristics of the SURVAYA Study
Source: Curr Oncol. 2022 Jul 29;29(8):5407–25. doi: 10.3390/curroncol29080428 (PMC9406992; doi:10.3390/curroncol29080428)
Supplement: Supplementary file 1 [file curroncol-29-00428-s001.zip]

Archive with 1 entries (1 files):
- curroncol-1789236-supplementary.xlsx
