# Supplementary material for: Recruiting Adolescent and Young Adult Cancer Survivors for Patient-Reported Outcome Research: Experiences and Sample Characteristics of the SURVAYA Study
Source: Curr Oncol. 2022 Jul 29;29(8):5407–25. doi: 10.3390/curroncol29080428 (PMC9406992; doi:10.3390/curroncol29080428)
Supplement: Supplementary file 1 [file curroncol-29-00428-s001.zip › curroncol-1789236-supplementary.xlsx]

## Sheet: Table S1. tumor types
Table S1. Detailed information on tumor types of the total population-based population, and divided in respondents, non-respondents and excluded.
	Total population-based population		Respondents		Non- respondents		Excluded
	N=17,098		N=4,010		N=7,286		N=5,802
	n	%	n	%	n	%	n	%
Head and neck
Lip	10	0	0	0	7	0	3	0
Oral cavity	210	1	47	1	114	2	49	1
Pharynx	132	1	27	1	70	1	35	1
Salivary glands	136	1	33	1	73	1	30	1
Nasal cavity and paranasal sinuses	39	0	13	0	16	0	10	0
Larynx	39	0	4	0	24	0	11	0
Head and neck, other	4	0	0	0	1	0	3	0
Colon and rectal
Colon	153	1	35	1	66	1	52	1
Rectum	189	1	39	1	73	1	77	1
Anus / anal canal	26	0	8	0	12	0	6	0
Digestive tract, other
Oesophagus	27	0	14	0	6	0	7	0
Stomach	53	0	8	0	20	0	25	0
Small intestine	9	0	1	0	5	0	3	0
Liver	40	0	4	0	24	0	12	0
Gallbladder and extrahepatic bile ducts	14	0	4	0	4	0	6	0
Pancreas	10	0	0	0	4	0	6	0
Gastrointestinal neuroendocrine tumors	109	1	0	0	0	0	109	2
Respiratory tract
Trachea	1	0	0	0	0	0	1	0
Lung/bronchus	130	1	24	1	65	1	41	1
Mesothelioma	5	0	2	0	3	0	0	0
Thymus	30	0	4	0	3	0	23	0
Skin, other
Squamous cell carcinoma	88	1	0	0	0	0	88	2
Skin, other	17	0	0	0	0	0	17	0
Melanoma	1,221	7	290	7	617	8	314	5
Breast	3.346	20	944	24	1,553	21	849	15
Female genitalia
Vulva	95	1	22	1	52	1	21	0
Vagina	12	0	4	0	3	0	5	0
Corpus uteri	42	0	4	0	22	0	16	0
Ovary and fallopian tube	216	1	57	1	109	1	50	1
Placenta	56	0	0	0	0	0	56	1
Cervix	1,652	10	358	9	692	9	602	10
Male genitalia
Penis	20	0	6	0	11	0	3	0
Prostate	4	0	0	0	1	0	3	0
Urinary tract
Kidney	145	1	33	1	83	1	29	1
Bladder	39	0	12	0	19	0	8	0
Urinary tract, other	6	0	1	0	3	0	2	0
Thyroid gland	1,054	6	248	6	468	6	338	6
Central nervous system
Brain	473	3	135	3	207	3	131	2
Spinal cord	56	0	11	0	20	0	25	0
Meninges	5	0	1	0	1	0	3	0
Cranial nerves	2	0	1	0	1	0	0	0
Pituitary gland/sella turcica	3	0	0	0	1	0	2	0
Pineal gland	6	0	2	0	1	0	3	0
Bone or soft tissue sarcoma
Soft tissue sarcoma	685	4	112	3	212	3	361	6
Bone	293	2	60	20	79	1	154	3
Atypical bone and soft tissue tumors	278	2	0	0	0	0	278	5
Germ cell tumors
Extragonadal / extracerebral germ cell tumors	75	0	17	0	32	0	26	0
Intracerebral germ cell tumors	35	0	14	0	14	0	7	0
Testicular	2,633	15	661	16	1,348	18	624	11
Lymphoid hematological malignancies
Hodgkin lymphoma	1,153	7	318	8	477	7	358	6
B-CLL / small lymphocytic lymphoma	22	0	5	0	5	0	12	0
Indolent non-Hodgkin lymphoma	148	1	31	1	64	1	53	1
Aggressive non-Hodgkin lymphoma	471	3	135	3	208	3	128	2
Acute lymphoblastic leukemia/Lymphoblastic lymphoma	266	2	75	2	101	1	90	2
Plasma cell tumors	47	0	9	0	23	0	15	0
Mature T- and NK-cell neoplasms (excl. skin)	64	0	17	0	22	0	25	0
Cutaneous lymphomas	144	1	0	0	0	0	144	2
Histiocytic and dendritic cell neoplasms	24	0	1	0	3	0	20	0
Myeloid hematological malignancies
Chronic myeloid leukemia	161	1	45	1	57	1	59	1
Acute myeloid leukemia	327	2	93	2	131	2	103	2
Myelodysplastic syndrome	49	0	7	0	12	0	30	1
Myelodysplastic syndrome and myelodysplastic/myeloproliferative neoplasms	3	0	0	0	0	0	3	0
Myeloproliferative neoplasms (exc. CML)	125	1	2	0	24	0	99	2
Leukemia, other/NOS	6	0	1	0	2	0	3	0
Other
Other localizations	42	0	4	0	3	0	35	1
Eye	102	1	2	0	8	0	92	2
Neuroblastoma	10	0	3	0	3	0	4	0
Paraganglioma	11	0	2	0	4	0	5	0
